# Supplementary material for: [MII(H2dapsc)]-[Cr(CN)6] (M = Mn, Co) Chain and Trimer Complexes: Synthesis, Crystal Structure, Non-Covalent Interactions and Magnetic Properties
Source: Molecules. 2022 Dec 3;27(23):8518. doi: 10.3390/molecules27238518 (PMC9737345; doi:10.3390/molecules27238518)
Supplement: Supplementary file 1 [file molecules-27-08518-s001.zip]

Archive with 1 entries (1 files):
- molecules-2067096-supplementary.pdf
